# Supplementary material for: Right-side cardiac metastasis of squamous cell carcinoma from oesophagogastric junction cancer
Source: Eur Heart J Case Rep. 2024 Jun 12;8(6):ytae294. doi: 10.1093/ehjcr/ytae294 (PMC11192051; doi:10.1093/ehjcr/ytae294)
Supplement: ytae294_Supplementary_Data [file ytae294_supplementary_data.zip]

Archive with 3 entries (3 files):
- VideoS2.mp4
- VideoS3.mp4
- VideoS1.mp4
